# Supplementary material for: Multicohort transcriptome analysis of whole blood identifies robust human response signatures in Plasmodium falciparum infections
Source: Malar J. 2022 Nov 15;21:333. doi: 10.1186/s12936-022-04374-5 (PMC9664782; doi:10.1186/s12936-022-04374-5)
Supplement: Supplementary file 11 — Additional file 11: Table S2. The upregulated genes in malaria-infected relative to noninfected individuals in the discovery datasets. [file 12936_2022_4374_MOESM11_ESM.csv]

Supplemental Table 2. The upregulated genes in malaria-infected relative to noninfected individuals in the discovery datasets
	gene
1	HIST2H2AA3
2	STOM
3	LILRA3
4	MMP9
5	HIST1H2BD
6	SMPDL3A
7	TPST2
8	SLC39A8
9	KIF1B
10	IRAK3
11	DPH3
12	CTSL1
13	C2orf25
14	VNN1
15	TXN
16	GSTO1
17	B4GALT5
18	C19orf59
19	PLIN2
20	FLJ22662
21	C1QC
22	ETS2
23	GYG1
24	PFKFB3
25	HMOX1
26	CRISPLD2
27	CNIH4
28	PFKFB2
29	IL18R1
30	SLC2A3
31	BCL6
32	TDRD9
33	SH3GLB1
34	METTL7B
35	ITGAM
36	CLEC1B
37	GPR84
38	BLOC1S1
39	GADD45A
40	KIAA1600
41	ANXA3
42	PYGL
43	SRPK1
44	LOC440731
45	MELK
46	RGL1
47	LHFPL2
48	NRD1
49	GNS
50	CLEC5A
51	CD177
52	ACSL1
53	TIMP1
54	ZFP106
55	TCN1
56	ADM
57	FKBP5
58	IL18RAP
59	CDA
60	CA4
61	FAM20A
62	S100A12
63	MOSC1
64	RIT1
65	RRAGD
66	CEACAM1
67	S100P
68	HSPB1
69	MARCO
70	RNF144B
71	METTL9
72	HAVCR2
73	LOC642684
74	BPI
75	SERPINB1
76	LOC731049
77	RETN
78	EXOSC4
79	CLEC4D
80	GLA
81	CD55
82	FLJ40125
83	MMP8
84	C1QA
85	IDI1
86	KCNJ2
87	RGL4
88	TNFAIP3
89	TRIB1
90	ELANE
91	HK3
92	CARD17
93	HIST2H2BE
94	KCNE1
95	TCN2
96	ASPM
97	HMMR
98	MSRB2
99	LMNB1
100	ORM1
101	RAB32
102	LOC651816
103	SLAMF8
104	F5
105	CEACAM8
106	CSTB
107	ALOX5AP
108	BRSK1
109	KIAA1210
110	PROS1
111	CLEC4E
112	STK3
113	CTSD
114	HNRNPA3P1
115	MTPN
116	ABCA1
117	SRGN
118	NUSAP1
119	PNPLA1
120	ATP6V1D
121	CKAP4
122	FPR2
123	LILRB2
124	BTBD10
125	NCAPG
126	MPO
127	CEACAM6
128	FOLR3
129	MMRN1
130	ANKRD22
131	CD58
132	TSHZ3
133	RRAS
134	FCER1G
135	IDH1
136	ZMPSTE24
137	VAMP5
138	TNIP1
139	LTF
140	TK1
141	LDHA
142	DEFA4
143	C20orf3
144	ANXA1
145	PLK1
146	NFKBIA
147	DYNLT1
148	C5orf32
149	LRRN1
150	CTSG
151	C6orf173
152	CPD
153	SAMSN1
154	HIST2H2AC
155	DNAJA1
156	NDUFB3
157	LCN2
158	LILRB3
159	TLR5
160	SULT1B1
161	CCNB2
162	NDUFV2
163	GCA
164	HSPA1B
165	MYBPC3
166	CD163
167	CREG1
168	PLOD1
169	C20orf160
170	OSCAR
171	TNIP3
172	C14orf72
173	MAD2L2
174	MAN2A2
175	CORO1C
176	CCL3
177	ALPL
178	SLC36A1
179	DUSP1
180	IL27
181	C5AR1
182	SLC1A3
183	FAM100B
184	TPX2
185	ZNF438
186	MAP2K1IP1
187	GZMB
188	ZDHHC19
189	LOC255809
190	LOC391045
191	CCL3L3
192	LOC101928826
193	ROPN1L
194	PGLYRP1
195	LTA4H
196	FBXL20
197	HP
198	CHP
199	GNA15
200	FCGR1A
201	SAT1
202	BAT5
203	SLA
204	BST1
205	PADI4
206	FKBP4
207	HIST1H1C
208	SLC22A4
209	GAPDH
210	LOC88523
211	CDCA5
212	LOC100129518
213	FTH1
214	SLC2A14
215	MYL6
216	AQP9
217	IFITM3
218	FLOT1
219	PRC1
220	C1QB
221	TOP2A
222	AGTRAP
223	LOC650518
224	FLVCR2
225	LOC653610
226	LOC642103
227	PGD
228	DYSF
229	SLCO4A1
230	SORT1
231	EMR1
232	DRAM1
233	ARG1
234	CETP
235	HMGB2
236	G0S2
237	FCGR1B
238	DDIT4
239	TCF7L2
240	NQO2
241	KLHL2
242	ATL3
243	SPPL2A
244	ANKRD33
245	CD63
246	CKS2
247	DEFA1
248	CDK1
249	RTCD1
250	GLRX
251	ERO1L
252	CMTM6
253	LILRA5
254	ADCY3
255	TLN1
256	NAMPT
257	LOC650850
258	IRAK2
259	PHTF1
260	TSPO
261	ATOX1
262	AGPAT9
263	ANKS1A
264	COX7BP1
265	STXBP2
266	C3AR1
267	NLRC4
268	MT1G
269	PSTPIP2
270	SELM
271	SQRDL
272	NFIL3
273	IL1R2
274	MTF1
275	ZBED2
276	CHUK
277	RAB10
278	EBI3
279	BCAT1
280	SEPX1
281	RPS24
282	NUCB1
283	C20orf24
284	GBA
285	UBTD1
286	BATF
287	BRI3
288	IFNG
289	DEFA3
290	SCD
291	PGS1
292	DEFA1B
293	PLBD1
294	ATP5E
295	SLU7
296	LOC644774
297	BASP1
298	TMA7
299	ANAPC15
300	CDK16
301	VCAN
302	S100A9
303	IFNGR1
304	MAGOH2
305	GPR141
306	AKIRIN2
307	TUBB4B
308	CYP1B1
309	PPBP
310	DUSP3
311	STAB1
312	LY96
313	PSMA6
314	LOC728069
315	LDLR
316	TUBB4A
317	TNFAIP6
318	BCL3
319	SIGLEC5
320	S100A8
321	NBEAL2
322	SLIRP
323	HIST1H2BK
324	CTSA
325	MCTP2
326	PTGER4P2-CDK2AP2P2
327	LAG3
328	RAPGEF5
329	C11orf82
330	CEBPB
331	CTD-2269F5.1
332	NDUFA6
333	CNPPD1
334	PRDX1
335	MIAT
336	LOC653600
337	HIST1H3E
338	CTSL
339	MANF
340	OBFC2A
341	RP1-190J20.2
342	AGO2
343	BTF3P13
344	RP3-507I15.1
345	YWHAH
346	LOC648710
347	ZNF37BP
348	FRRS1L
349	GPR137
