# Supplementary material for: Multicohort transcriptome analysis of whole blood identifies robust human response signatures in Plasmodium falciparum infections
Source: Malar J. 2022 Nov 15;21:333. doi: 10.1186/s12936-022-04374-5 (PMC9664782; doi:10.1186/s12936-022-04374-5)
Supplement: Supplementary file 12 — Additional file 12: Table S3. The downregulated genes in malaria-infected relative to noninfected individuals in the discovery datasets. [file 12936_2022_4374_MOESM12_ESM.csv]

Supplemental Table 3. The downregulated genes in malaria-infected relative to noninfected individuals in the discovery datasets
	gene
1	LRRN3
2	P2RY10
3	LY9
4	APRT
5	CACNA2D3
6	DHRS3
7	BIN1
8	PLEKHA1
9	RPA2
10	MAL
11	SH3KBP1
12	DGCR6
13	VIPR1
14	EBI2
15	C16orf53
16	TCEAL3
17	IL7R
18	ZZZ3
19	RNF144
20	SNORD13
21	TOMM20
22	MXD4
23	Septin 9
24	CHMP7
25	AXIN2
26	MBP
27	HLA-DMB
28	C21orf7
29	GPBAR1
30	DMAP1
31	CXCR5
32	BTF3L4
33	RPL10A
34	CCR7
35	FCHSD2
36	ID3
37	CECR5
38	SF3A3
39	ADRB2
40	PUM2
41	SUCLG2
42	LOC728014
43	MALT1
44	RBL2
45	C9orf45
46	SSBP2
47	CABC1
48	SCAP
49	BBS2
50	CTSO
51	CD96
52	OXA1L
53	RASGRP1
54	EIF3L
55	WHAMM
56	CCDC130
57	CCDC92
58	CNNM3
59	PMPCA
60	NELF
61	EXOSC10
62	FBL
63	TMEM175
64	LOC158345
65	ZNF827
66	CLC
67	HLA-DPA1
68	HLA-DOB
69	SPNS3
70	KIAA0182
71	FAM117B
72	MGC15763
73	CNO
74	FN3KRP
75	RPUSD2
76	LEPROTL1
77	SUSD3
78	FLJ23834
79	HSH2D
80	CBX7
81	TRAF3IP3
82	P2RY8
83	TGFBI
84	RPL13A
85	ZNF529
86	LOC347544
87	KLRB1
88	C7orf27
89	PNOC
90	GAL3ST4
91	CD247
92	QARS
93	NEK8
94	UNC84A
95	TATDN2
96	GPR114
97	C5orf5
98	FAM129C
99	DNMT1
100	LOC127295
101	NME3
102	UNC84B
103	ZNF683
104	PPTC7
105	KIAA0355
106	CLEC16A
107	FCER1A
108	CCDC109B
109	NDE1
110	PI16
111	PLSCR3
112	GPR18
113	MED29
114	SIN3A
115	LRFN3
116	LOC642161
117	FAIM3
118	GEMIN4
119	LOC440055
120	UBAC2
121	DET1
122	C8orf55
123	SH3YL1
124	PAQR8
125	EIF3G
126	C1orf19
127	CSNK1G2
128	SMCR7L
129	LOC731985
130	CD1C
131	FAM62B
132	GZMM
133	CD300LB
134	WDR82
135	ZNF25
136	WBSCR22
137	LOC642178
138	SIDT1
139	EIF2B5
140	KAT2A
141	PASK
142	E4F1
143	REV1
144	RPS2
145	C17orf68
146	LOC283412
147	DKFZp761P0423
148	AGPAT5
149	TIMM22
150	EIF3F
151	ALKBH8
152	NMT2
153	OSBPL10
154	C19orf2
155	PIK3IP1
156	ZNHIT6
157	FCHO1
158	CUEDC1
159	MYCBP2
160	CTDSP2
161	HSF2
162	FNTA
163	LOC644869
164	RNMTL1
165	TUG1
166	HDC
167	ASXL2
168	TUSC4
169	KLF13
170	FBXL12
171	C1orf165
172	C5orf39
173	PDCD4
174	SFRS5
175	B3GALT6
176	LOC284023
177	BRD3
178	C5orf13
179	FNBP4
180	CIB1
181	ARHGEF18
182	ZNF434
183	MGMT
184	SIT1
185	LOC391811
186	C9orf37
187	DDX46
188	RASSF7
189	NIP7
190	ZNF264
191	LOC728565
192	TGFBR3
193	EVL
194	INTS9
195	C12orf47
196	GIMAP5
197	FAM159A
198	LDHB
199	LOC401431
200	PHF15
201	ARL2BP
202	PDZD4
203	GIMAP7
204	LOC285053
205	CD79A
206	HLA-DMA
207	TTC27
208	ZNF559
209	TEX10
210	FAM190B
211	TMEM134
212	GLOD4
213	AOF2
214	ITPKB
215	POLE3
216	TCF4
217	GLTSCR2
218	ZNF317
219	DNLZ
220	SPOCK2
221	CCDC12
222	ARHGEF6
223	RNF220
224	LOC650795
225	C14orf93
226	GPD1L
227	RNF165
228	DUS3L
229	RASA2
230	RYK
231	CYBASC3
232	NMRAL1
233	GIMAP1
234	MEF2C
235	C4orf14
236	SSU72
237	EBF1
238	ZFP90
239	SLC24A6
240	LOC652726
241	TP53RK
242	ZNF689
243	C10orf104
244	RTTN
245	FAM44B
246	RCC2
247	LOC441775
248	CC2D1B
249	DCTD
250	ICAM2
251	LOC390354
252	CIRBP
253	LDLRAP1
254	FBXO21
255	C9orf123
256	TRIM44
257	SYNJ2BP
258	C12orf41
259	C22orf32
260	FHIT
261	LOC338758
262	LOC388275
263	PLEKHG3
264	ZBTB40
265	PDCD2L
266	GMEB2
267	KLHL3
268	DNASE1L3
269	ZNF101
270	PRKRA
271	SNORA7B
272	ZDHHC1
273	TRBC1
274	ALDH9A1
275	CTGLF3
276	MARCKSL1
277	SKAP1
278	ACACB
279	LOC388564
280	C12orf65
281	BCL9L
282	C8orf40
283	HNRNPA0
284	KIAA1128
285	CRYL1
286	TARBP1
287	NELL2
288	ZNF91
289	PPP1R2
290	VPREB3
291	ORAOV1
292	KIAA0494
293	RPL4
294	STIM2
295	RAB22A
296	PCSK5
297	DIMT1L
298	LYRM4
299	HLA-DPB1
300	IL10RA
301	ZNF671
302	PSMG2
303	SAMD3
304	FAM168B
305	LOC285900
306	RCAN3
307	RPS4X
308	C17orf70
309	SNRPD3
310	FLT3LG
311	ZBTB24
312	ZFP36L2
313	MIEF1
314	HVCN1
315	YPEL1
316	6-Sep
317	SLC2A4RG
318	SEMA4D
319	TRAC
320	TNFAIP8L1
321	LOC93622
322	RNASEH1
323	GNG7
324	MFNG
325	ZC3H5
326	TYW3
327	RPL22
328	EIF3H
329	NCR3
330	CA5B
331	C16orf30
332	TMEM150A
333	LOC643433
334	ZDHHC8
335	POLRMT
336	RASAL3
337	OCIAD2
338	ZBTB20
339	RPP21
340	ZNF142
341	SATB1
342	GTPBP6
343	DUSP14
344	ASTE1
345	RPL7A
346	SRSF11
347	PSCD1
348	FCER2
349	KLRF1
350	TC2N
351	NAT9
352	DEF6
353	RPS5
354	PID1
355	LEF1
356	C9orf127
357	LGALS2
358	GATA3
359	FOXO1
360	SFRS6
361	TMEM69
362	GSE1
363	C12orf57
364	FAM113B
365	LOC730316
366	TSEN54
367	CD27
368	RFTN1
369	JMJD8
370	FNBP1
371	C22orf29
372	ZNF395
373	ABHD14B
374	HEATR1
375	ZNF362
376	UBE2Q2
377	MIR4680
378	RPL14
379	SLC16A10
380	SERPINA10
381	NPAT
382	9-Sep
383	ZNF296
384	ZCCHC3
385	C6orf204
386	LINC00341
387	TCL1A
388	LOC728481
389	NPAL3
390	ATP6V0E2
391	DBP
392	ZSCAN18
393	GPR44
394	C16orf74
395	C19orf70
396	LRPPRC
397	BLCAP
398	C21orf2
399	TMEM42
400	COG2
401	APEX1
402	FAM46A
403	DNAJA3
404	LOC650369
405	HSD17B8
406	SLC7A6
407	RPS6KA4
408	DPF2
409	CELF2
410	MORN3
411	AKR1C3
412	FAM102A
413	HMHA1
414	CD79B
415	NKTR
416	MIR6890
417	C1orf71
418	SPCS1
419	SRRM1
420	MYO9A
421	RNF44
422	ZNF548
423	TCEA3
424	EEF2K
425	CD6
426	NLRP1
427	MAN1C1
428	LOC649447
429	EPHX2
430	C11orf21
431	IMP3
432	KIAA0748
433	PMS2P5
434	LOC402694
435	LIME1
436	SGK1
437	LOC101928589
438	AP1S2
439	NOSIP
440	PLA2G4B
441	CEP68
442	FAM43A
443	SETD6
444	RPL15
445	PPFIBP2
446	AKAP17A
447	HERPUD1
448	BRD2
449	RNASET2
450	RNF11B
451	TMEM204
452	LOC391157
453	LRRC14
454	C11orf46
455	CROCCP2
456	HNRPA1P4
457	VEZF1
458	NUDT16L1
459	BCL11A
460	ORC3
461	PRKCB
462	S1PR1
463	TXK
464	SERGEF
465	TFB1M
466	C4orf34
467	BTN3A3
468	C3orf19
469	SCML4
470	WDR45B
471	CARD11
472	LPXN
473	PAFAH2
474	LOC102724229
475	OGFRL1
476	IST1
477	TNFRSF25
478	ZNF792
479	ZFP161
480	CPSF7
481	RPL23AP32
482	RNASE6
483	TTC9
484	PEBP1
485	TMEM192
486	PLEKHB1
487	PPIA
488	SERTAD2
489	PRRC2B
490	EDG1
491	C14orf124
492	LTB
493	RP5-882O7.1
494	EPHB6
495	ZCCHC14
496	YAF2
497	ABHD15
498	KIAA0226L
499	TXNDC12
500	PAPD7
501	NELFCD
502	CYTH1
503	CDK2AP1
504	TRAPPC6A
505	GORASP2
506	C9orf91
507	TMEM230
508	C11orf2
509	CRTC3
510	MIR6805
511	RRP1
512	RUNX1-IT1
513	ZNF540
514	C7orf55-LUC7L2
515	FAM13B
516	SMPD3
517	C5orf20
518	HNRPA1L-2
519	LOC101928747
520	LOC644590
521	SNRNP200
522	TCF25
523	RPL12
524	U2AF1L4
525	TTC17
526	SLC25A6
527	MRPS6
528	ZBTB18
529	MSANTD2
530	GVINP1
531	RBM43
532	MED1
533	VPS51
534	RUNDC2C
535	EIF3D
536	STAG3L3
537	AGO3
538	CACNA2D4
